# Supplementary material for: The safety attitudes questionnaire for out-of-hours service in primary healthcare—Psychometric properties of the Croatian version
Source: PLoS One. 2020 Nov 13;15(11):e0242065. doi: 10.1371/journal.pone.0242065 (PMC7665828; doi:10.1371/journal.pone.0242065)
Supplement: S1 Script — (R) [file pone.0242065.s001.R]

#
# Descriptive statistics
# 
# Load libraries

require(psych)
require(openxlsx)

# Load data
# 
load("SAQ.RData")

# Descriptive statistics on all items (Table 1)
# 
pom <- describe(SAQ)
Table.1 <- data.frame(
  Item = paste("SAQ",1:62,sep=""),
  NA.n = paste(
    formatC(185-pom$n, format = "d"),
    " ( ",
    formatC((185-pom$n)/1.85, format = "f", digits = 1, flag = "#"),
    "%)", sep = ""),
  mean.sd = paste(
    formatC(pom$mean, format = "f", digits = 1, flag = "#"),
    " ( ",
    formatC(pom$sd, format = "f", digits = 1, flag = "#"),
    ")", sep = "")
  )
write.xlsx(Table.1, file = "Table1.xlsx")


# Cronbach's alpha and CITC on all items (in text)
# 
# Indices of items with reverse wording

negative <- c(1, 12, 16, 24, 25, 27, 31, 32, 33, 39, 44, 
              47, 49, 52, 53, 55, 56, 57, 62)
key <- rep(1, 62)
key[negative] <- -1

#
# Cronbach alpha
#
pom <- alpha(SAQ,
      keys=key, 
      na.rm=T,
      check.keys=T)
pom

#
#  items ordered by CITC (r.cor)
#
summary(pom$item.stats$r.cor)
pom$item.stats[order(pom$item.stats$r.cor),]
table(cut(pom$item.stats$r.cor, breaks = c(-1,0.19999,0.29999,1)))


#
# Kaiser-Meier-Olkin measure of sampling adequacy (in text)
# 

pom <- KMO(SAQ)
pom
summary(pom$MSAi)
table(cut(pom$MSAi, breaks = c(0, 0.49999, 0.599, 0.699, 0.799, 1)))
pom$MSAi[order(pom$MSAi)]
