# Supplementary material for: The safety attitudes questionnaire for out-of-hours service in primary healthcare—Psychometric properties of the Croatian version
Source: PLoS One. 2020 Nov 13;15(11):e0242065. doi: 10.1371/journal.pone.0242065 (PMC7665828; doi:10.1371/journal.pone.0242065)
Supplement: S2 Script — (R) [file pone.0242065.s002.R]

#
#  Detect items to remove
#
# Load library
#    
require(psych)

# Load data
# 
load("SAQ.RData")

# Initialize index
# 
SAQ.remove <- rep(F, 62)

# Item nonresponse rate > 9% (n < 169)
# 
pom <- describe(SAQ)
names(SAQ)[pom$n < 169]

SAQ.remove <- SAQ.remove | (pom$n < 169)

# Names of items to drop
# 
names(SAQ)[which(SAQ.remove)]

# No. of removed/kept items
# 
sum(SAQ.remove)
sum(!SAQ.remove)

# KMO < 0.7  (without items with >9% missing responses)
# 
pom <- KMO(SAQ[,!SAQ.remove])
which(pom$MSAi < 0.7)

SAQ.remove[!SAQ.remove] <- SAQ.remove[!SAQ.remove] | (pom$MSAi < 0.7)

# No. of removed / retained items
#
sum(SAQ.remove)
sum(!SAQ.remove)

# Names of removed items
#
names(SAQ)[which(SAQ.remove)]

# Communality <0.35 
# 
# Indices of items with reverse wording
# 
negative <- c(1, 12, 16, 24, 25, 27, 31, 32, 33, 39, 44, 47, 49, 52, 53, 55, 56, 57, 62)
key <- rep(1, 62)
key[negative] <- -1
key <- key[!SAQ.remove]

pom.h2 <- rep(F, 62-sum(SAQ.remove))

pom <- omega(SAQ[,!SAQ.remove],
             nfactors=5,
             key=key,
             p=0.05,
             poly=F,
             sl=T,
             plot=F,
             fm="wls",
             rotate="oblimin")

print(pom, cut=0.3)
which(pom$schmid$sl[,7] < 0.35)

pom.h2 <- (pom$schmid$sl[,7] < 0.35)
names(SAQ)[!SAQ.remove][pom.h2]

# Final criteria

SAQ.remove[!SAQ.remove] <- SAQ.remove[!SAQ.remove] | pom.h2

# Names of removed / retained items
names(SAQ)[SAQ.remove]
names(SAQ)[!SAQ.remove]

# Number of removed items
sum(SAQ.remove)

# Number ofretained items
sum(!SAQ.remove)

# Data set for factor analysis
SAQ.4FA <- SAQ[,!SAQ.remove]
save(SAQ.4FA, SAQ.remove, file = "SAQ_4FA.RData")

# Test for minimal CITC on overall scale
pom <- alpha(SAQ.4FA, check.keys = T)
min(pom$item.stats$r.cor)
