# Supplementary material for: The safety attitudes questionnaire for out-of-hours service in primary healthcare—Psychometric properties of the Croatian version
Source: PLoS One. 2020 Nov 13;15(11):e0242065. doi: 10.1371/journal.pone.0242065 (PMC7665828; doi:10.1371/journal.pone.0242065)
Supplement: S3 Script — (R) [file pone.0242065.s003.R]

#
# Exploratory factor analysis

require(openxlsx)
require(psych)
require(parallel)

# Load data
# SAQ.remove: logical vector with indicators of removed items created by S2_R_Script.R
# SAQ.4FA: data frame with retained items created by S2_R_Script.R
# 
load("SAQ_4FA.RData")

# Indices of items with reverse wording
negative <- c(1, 12, 16, 24, 25, 27, 31, 32, 33, 39, 44, 
              47, 49, 52, 53, 55, 56, 57, 62)
key <- rep(1, 62)
key[negative] <- -1
key <- key[!SAQ.remove]

pom <- fa.parallel(SAQ.4FA, fm="wls", fa="fa")

# Model for chosen number of group factors
# 

final.model <- omega(SAQ.4FA,
                     nfactors=5,
                     key=key,
                     p=0.05,
                     poly=F,
                     sl=T,
                     plot=F,
                     fm="wls",
                     rotate="oblimin")

# Check max loadings of items
which(apply(final.model$schmid$sl[,1:6], MARGIN = 1, FUN = max)<0.3)

# Check communalities
which(final.model$schmid$sl[,7]<0.3)

omega.diagram(final.model, sl=T, cut=0.28, gcut=0.3, 
              cex=0.6, rsize= 0.4, simple=T, sort=T)

print(final.model, cut=0.3, sort=T)

# Figure for publication

setEPS(paper="special", pagecentre = T, bg = "transparent", 
    width=7.5, height=8.7, onefile = F)
postscript("Fig_1_R.eps", pointsize=10, horizontal = F,
    title = "Figure 1.")
par(mar=c(0,0,0,0))
omega.diagram(final.model, sl=T, cut=0.3, gcut=0.3, 
              simple=T, marg=c(.5,.5, 0,0), main="")
dev.off()

# Save factor matrix to excel table

wb <- createWorkbook()
addWorksheet(wb, "SAQ loadings SL")
writeData(wb,
          final.model$schmid$sl,
          rowNames = T,
          colNames = T,
          sheet ="SAQ loadings SL")
saveWorkbook(wb, file = "SAQ_loadings_SL.xlsx", overwrite = T)

# Save rotated factor matrix to excel table
# 
wb <- createWorkbook()
addWorksheet(wb, "SAQ loadings oblique")
writeData(wb,
          final.model$schmid$oblique,
          rowNames = T,
          colNames = T,
          sheet ="SAQ loadings oblique")
saveWorkbook(wb, file = "SAQ_loadings_oblique.xlsx", overwrite = T)

# Formated output (Table 2)

pom.print <- formatC(final.model$schmid$sl,
                     digits=2, format="f")
pom.print[abs(final.model$schmid$sl)<0.3]<- " "

describe(final.model$schmid$sl)

#
# 5 factor solution Cronbach alpha and CITC per group factor
# (Table 4)
#

wb <- createWorkbook()

# Finding the largest loading per item
pom.1 <- apply( abs(final.model$schmid$sl[,2:6]) , MARGIN = 1, max)

# Finding the factor with the largest loading per item
pom.2 <- apply(abs(final.model$schmid$sl[,2:6]) , MARGIN = 2, FUN= function(x) which( x==pom.1))

#
# Factor I
#
#
# General factor communality
# 
summary(final.model$schmid$sl[pom.2$`F1*` , 9])

# Cronbach's alpha
# 

pom <- pom.2$F1
a1 <- alpha(SAQ.4FA[,pom],
      na.rm=T,
      check.keys=T)
a1
summary(a1$item.stats)

addWorksheet(wb, "F1")
writeData(wb, a1$item.stats,
          rowNames=T,
          sheet="F1")

#
# Factor II
#
# General factor communality
# 
summary(final.model$schmid$sl[pom.2$`F2*` , 9])

# Cronbach's alpha
# 

pom <- pom.2$F2
a2 <- alpha(SAQ.4FA[,pom],
      na.rm=T,
      check.keys=T)
a2
summary(a2$item.stats)

addWorksheet(wb, "F2")
writeData(wb, a2$item.stats,
          rowNames=T,
          sheet="F2")

#
# Factor III
#
# General factor communality
# 
summary(final.model$schmid$sl[pom.2$`F3*` , 9])

# Cronbach's alpha
# 

pom <- pom.2$F3
a3 <- alpha(SAQ.4FA[,pom],
      na.rm=T,
      check.keys=T)
a3
summary(a3$item.stats)

addWorksheet(wb, "F3")
writeData(wb, a3$item.stats,
          rowNames=T,
          sheet="F3")

#
# Factor IV
#
# General factor communality
# 
summary(final.model$schmid$sl[pom.2$`F4*` , 9])

# Cronbach's alpha
# 

pom <- pom.2$F4
a4 <- alpha(SAQ.4FA[,pom],
      na.rm=T,
      check.keys=T)
a4
summary(a4$item.stats)

addWorksheet(wb, "F4")
writeData(wb, a4$item.stats,
          rowNames=T,
          sheet="F4")

#
# Factor V
#
# General factor communality
# 
summary(final.model$schmid$sl[pom.2$`F5*` , 9])

# Cronbach's alpha
# 

pom <- pom.2$F5
a5 <- alpha(SAQ.4FA[,pom],
            na.rm=T,
            check.keys=T)
a5
summary(a5$item.stats)

addWorksheet(wb, "F5")
writeData(wb, a5$item.stats,
          rowNames=T,
          sheet="F5")

saveWorkbook(wb, file = "SAQ_final_CITC.xlsx", overwrite = T)

# Finding items for which Cronbach alpha increases
# if item dropped
# 

which(a1$total$raw_alpha < a1$alpha.drop$raw_alpha)
a1$total$raw_alpha - a1$alpha.drop$raw_alpha

which(a2$total$raw_alpha < a2$alpha.drop$raw_alpha)
a2$total$raw_alpha - a2$alpha.drop$raw_alpha

which(a3$total$raw_alpha < a3$alpha.drop$raw_alpha)
a3$total$raw_alpha - a3$alpha.drop$raw_alpha

which(a4$total$raw_alpha < a4$alpha.drop$raw_alpha)
a4$total$raw_alpha - a4$alpha.drop$raw_alpha

which(a5$total$raw_alpha < a5$alpha.drop$raw_alpha)
a5$total$raw_alpha - a5$alpha.drop$raw_alpha

# Descriptives for proportion of communality 
# accounted by the general factor
# Factors 1, 2, 4
# 
pom <- c(final.model$schmid$sl[pom.2$`F1*` , 9],
         final.model$schmid$sl[pom.2$`F2*` , 9],
         final.model$schmid$sl[pom.2$`F4*` , 9])
summary(pom)

# McDonald's omega (in text)
# 
final.model$omega_h
final.model$omega.lim
final.model$omega.tot
final.model$omega.group

# Saving results in excel file
# 
wb <- createWorkbook()
addWorksheet(wb, "Omega")
writeData(wb,
          final.model$omega.group,
          rowNames = T,
          sheet ="Omega")
saveWorkbook(wb, file = "SAQ_final_omega.xlsx", overwrite = T)
