# Supplementary material for: The safety attitudes questionnaire for out-of-hours service in primary healthcare—Psychometric properties of the Croatian version
Source: PLoS One. 2020 Nov 13;15(11):e0242065. doi: 10.1371/journal.pone.0242065 (PMC7665828; doi:10.1371/journal.pone.0242065)
Supplement: S1 Text — (TXT) [file pone.0242065.s004.txt]

SAQ01. Ova ordinacija èesto je preoptereæena poslom.
SAQ02. Volim svoj posao.
SAQ03. Sestrinski doprinos dobro je prihvaæen u ovoj ordinaciji.
SAQ04. Kao pacijent ovdje bih se osjeæao/la sigurnim/om.
SAQ05. U ovoj ordinaciji medicinske greške* rješavaju se na primjeren naèin.
SAQ06. U ovoj ordinaciji primjereno se osposobljava novo osoblje.
SAQ07. Uvijek su mi dostupni svi podaci neophodni za donošenje odluka u postavljanju dijagnoze bolesti i lijeèenju.
SAQ08. Raditi u ovoj ordinaciji je kao da pripadate velikoj obitelji.
SAQ09. Uprava ove ordinacije radi dobro.
SAQ10. Uprava ove ordinacije podupire moj rad.
SAQ11. Dobivam odgovarajuæe povratne informacije o svom radu.
SAQ12. U ovoj ordinaciji teško je raspravljati o greškama.
SAQ13. Kratki informativni sastanci s ostalim osobljem prije nekog zahvata važni su za sigurnost pacijenta.
SAQ14. U ovoj ordinaciji takvi kratki informativni sastanci su èesti.
SAQ15. U ovoj ordinaciji lijepo je raditi.
SAQ16. Èeste su smetnje u komunikaciji, što dovodi do kašnjenja u pružanju skrbi.
SAQ17. Uprava doma vodi raèuna o sigurnosti pacijenta.
SAQ18. Osoblje ove ambulante može uspješno obraditi odreðeni broj pacijenata.
SAQ19. U ovoj ordinaciji se pri donošenju odluka uvažavaju podaci dobiveni od relevantnog osoblja (na primjer od medicinske sestre).
SAQ20. Moji kolege me potièu da izvijestim o bilo kakvoj moguæoj bojazni za sigurnost pacijenta.
SAQ21. Kultura uspostavljena u ovoj ordinaciji olakšava uèenje iz tuðih pogrešaka.
SAQ22. U ordinaciji se konstruktivno rješavaju pitanja problematiènog osoblja.
SAQ23. Ova ordinacija ima primjerenu medicinsku opremu.
SAQ24. U ovoj ordinaciji teško je upozoriti ako se uoèi neki problem u zbrinjavanju pacijenta.
SAQ25. Kad sam preoptereæen/a poslom, tada lošije radim.
SAQ26. O dogaðajima u ordinaciji koji bi mogli utjecati na moj rad uvijek sam obaviješten/a primjereno i pravodobno.
SAQ27. Vidio/jela sam da drugi èine greške koje bi mogle naštetiti pacijentima.
SAQ28. Imam odgovarajuæe adrese na koje mogu izravno postaviti pitanja o sigurnosti pacijenata u ovoj ordinaciji.
SAQ29. Ponosan/na sam što radim u ovoj ordinaciji.
SAQ30. Neslaganja se u ovoj ordinaciji rješavaju na primjeren naèin (tj. ne tko je u pravu, nego što je najbolje za pacijenta).
SAQ31. Moja uèinkovitost na poslu je niža kad sam umoran/na.
SAQ32. U napetim ili nepovoljnim situacijama veæa je vjerojatnost da æu poèiniti greške.
SAQ33. Stres zbog osobnih problema negativno utjeèe na moj rad.
SAQ34. Imam potrebnu potporu ostalog osoblja u skrbi za pacijente.
SAQ35. U ovoj ordinaciji osoblju je lako postaviti pitanja kad se pojavi nešto što ne razumiju.
SAQ36. Prekidi u kontinuitetu skrbi mogu biti štetni za sigurnost pacijenta.
SAQ37. U hitnim situacijama mogu predvidjeti što æe ostalo osoblje sljedeæe uèiniti.
SAQ38. Ovdje lijeènici i medicinske sestre rade zajedno kao dobro uhodani tim.
SAQ39. Èesto se dogaða da ne mogu izraziti svoje neslaganje s lijeènicima u ovoj ambulanti.
SAQ40. Profesionalno osoblje zna kako pri radu ostaviti za sobom osobne probleme.
SAQ41. Moral je visok u ovoj ordinaciji.
SAQ42. Specijalizanti u mojoj disciplini imaju primjereno mentorstvo.
SAQ43. Znam imena i prezimena svih èlanova osoblja s kojima sam radio/la u posljednjoj smjeni.
SAQ44. Napravio/la sam greške koje su mogle naštetiti pacijentima.
SAQ45. Lijeènici na zamjeni u ovoj ordinaciji dobro rade.
SAQ46. Svi èlanovi osoblja u ovoj ordinaciji odgovorno se odnose prema pitanju sigurnosti pacijenta.
SAQ47. Umoran/na sam kad ujutro ustanem i suoèim se s još jednim danom koji moram provesti na poslu.
SAQ48. Stalno poboljšavanje sigurnosti pacijenta prioritet je u ovoj ordinaciji.
SAQ49. Osjeæam se kao da izgaram zbog posla.
SAQ50. Kod primopredaje smjena važna se pitanja primjereno obraðuju.
SAQ51. U ovoj ordinaciji osoblje se temeljito pridržava klinièkih smjernica i kriterija zasnovanih na dokazima.
SAQ52. Frustriran/a sam svojim poslom.
SAQ53. Osjeæam da na poslu previše radim.
SAQ54. U ovoj ordinaciji se informacije dobivene iz izvješæa o incidentima koriste za poboljšanje sigurnosti pacijenta.
SAQ55. Osoblje èesto ne poštuje pravila iz smjernica (npr. pranje ruku, klinièki protokoli) uspostavljena u ovoj ordinaciji.
SAQ56. Umor utjeèe na moj rad u hitnim situacijama (npr. kod zbrinjavanja srèanog zastoja).
SAQ57. Umor utjeèe na moj rad u rutinskom poslu.
SAQ58. Zadovoljan/na sam sadašnjim procesom upuæivanja pacijenata u ovoj ordinaciji.
SAQ59. Prijenos podataka o pacijentu izmeðu lijeènika primarne zdravstvene zaštite i specijalista je primjeren i pravodoban.
SAQ60. Lijekovi se dopunjavaju na vrijeme.
SAQ61. Lijekovi se dopunjavaju ispravno.
SAQ62. Patološki rezultati pretraga èesto se izgube ili previde.
